# Supplementary material for: Functional Expression of the Recombinant Spike Receptor Binding Domain of SARS-CoV-2 Omicron in the Periplasm of Escherichia coli
Source: Bioengineering (Basel). 2022 Nov 10;9(11):670. doi: 10.3390/bioengineering9110670 (PMC9687980; doi:10.3390/bioengineering9110670)
Supplement: Supplementary file 1 [file bioengineering-09-00670-s001.zip]

Archive with 1 entries (1 files):
- bioengineering-1926115-supplementary.pdf
